# Supplementary material for: Essential Role of Cortactin in Myogenic Differentiation: Regulating Actin Dynamics and Myocardin-Related Transcription Factor A-Serum Response Factor (MRTFA-SRF) Signaling
Source: Int J Mol Sci. 2024 Dec 18;25(24):13564. doi: 10.3390/ijms252413564 (PMC11677934; doi:10.3390/ijms252413564)
Supplement: Supplementary file 1 [file ijms-25-13564-s001.zip]

Archive with 2 entries (2 files):
- Supplementary Figures.pdf
- Supplementary Table S1-4.pdf
